# Supplementary material for: Lachnospiraceae-bacterium alleviates ischemia-reperfusion injury in steatotic donor liver by inhibiting ferroptosis via the Foxo3-Alox15 signaling pathway
Source: Gut Microbes. 2025 Jan 30;17(1):2460543. doi: 10.1080/19490976.2025.2460543 (PMC11784649; doi:10.1080/19490976.2025.2460543)
Supplement: Supplemental Material [file KGMI_A_2460543_SM0379.zip]

Archive with 3 entries (3 files):
- Supplementary Tables.docx
- Supplementary Methods.docx
- Supplementary Figure legends.docx
